# Supplementary material for: Design Features Associated With Engagement in Mobile Health Physical Activity Interventions Among Youth: Systematic Review of Qualitative and Quantitative Studies
Source: JMIR Mhealth Uhealth. 2023 Mar 6;11:e40898. doi: 10.2196/40898 (PMC10028523; doi:10.2196/40898)
Supplement: Multimedia Appendix 3 [file mhealth_v11i1e40898_app3.xlsx]

## Sheet: MMAT checklist
		SCREENING QUESTIONS		1. QUALITATIVE STUDIES					2. RANDOMIZED CONTROLLED TRIALS					3. NON-RANDOMIZED STUDIES					4. QUANTITATIVE DESCRIPTIVE STUDIES					5. MIXED METHODS STUDIES					COMMENTS
First author	Year	S1. Are there clear research questions?	S2. Do the collected data allow to address the research questions?	1.1. Is the qualitative approach appropriate to answer the research question?	1.2. Are the qualitative data collection methods adequate to address the research question?	1.3. Are the findings adequately derived from the data?	1.4. Is the interpretation of results sufficiently substantiated by data?	1.5. Is there coherence between qualitative data sources, collection, analysis and interpretation?	2.1. Is randomization appropriately performed?	2.2. Are the groups comparable at baseline?	2.3. Are there complete outcome data?	2.4. Are outcome assessors blinded to the intervention provided?	2.5 Did the participants adhere to the assigned intervention?	3.1. Are the participants representative of the target population?	3.2. Are measurements appropriate regarding both the outcome and intervention (or exposure)?	3.3. Are there complete outcome data?	3.4. Are the confounders accounted for in the design and analysis?	3.5. During the study period, is the intervention administered (or exposure occurred) as intended?	4.1. Is the sampling strategy relevant to address the research question?	4.2. Is the sample representative of the target population?	4.3. Are the measurements appropriate?	4.4. Is the risk of nonresponse bias low?	4.5. Is the statistical analysis appropriate to answer the research question?	5.1. Is there an adequate rationale for using a mixed methods design to address the research question?	5.2. Are the different components of the study effectively integrated to answer the research question?	5.3. Are the outputs of the integration of qualitative and quantitative components adequately interpreted?	5.4. Are divergences and inconsistencies between quantitative and qualitative results adequately addressed?	5.5. Do the different components of the study adhere to the quality criteria of each tradition of the methods involved?
Arteaga, S. M.	2012	Yes	Yes	Yes	Yes	Yes	No	No											Yes	Yes	Yes	No	Yes	Yes	Yes	Yes	Yes	Yes	The quantitative measures ( on motivational phrases and ranking your favourite app) have a high quality. The qualitative measures (exit interview) have a moderate quality. Results are retrieved from the qualitative part.			Moderate
Blackman et al.	2015	Yes	Yes	Yes	Yes	Yes	Yes	Yes											Yes	Yes	Yes	No	Yes	No	Yes	Yes	Yes	Yes	The study measured feasibility as a concept, consisting of both quantitative and qualitative measures, both of high quality. Only results from the qualitative analysis are used.			High
Cushing et al.	2021	Yes	Yes	Yes	No	No	No	No						Yes	Yes	Yes	Yes	Yes											Label their own study as a 'non-randomzied controlled trial', outcome is effect on PA. Quality of the non-randomized controlled trial is high. Additionally they ask for two open text messages regarding acceptability of the intervention, can be considered as qualitative. Quality of qualitative component is very low. Only results from qualitative analysis used.			Low
Direito et al.	2015	Yes	Yes	Yes	Yes	No	Yes	No	Yes	Yes	Yes	Yes	Yes											No	No	No	Yes	Yes	Label their own study as a 3 armed RCT, to measure effect on PA + secondary outcomes. Quality of the RCT is high. Secondary outcomes include acceptability. This is assessed via exit survey with open and closed questions. Questionnaire is provided but how data is analysed and integration with quantitative data misses. Only results from qualitative analysis are used.			Moderate
Faric et al.	2021	Yes	Yes	Yes	No	No	No	No																					Even though the study is incldued in a well designed overall project development study, the part of the study that is included in this systematic review in not clearly outlined what kind of methods have been exactly applied to assess the prototype testing.			Low
Fassnacht et al.	2015	Yes	Yes																Yes	No	No	Yes	Can't tell						Three quantitative study outcomes: preliminary efficacy, adherence and satisfaction. Only satisfaction was used for the review. Quality of the measurements on this outcome is low. Not clear which questionnaire, or how it is analysed.			Low
Hingle et al.	2013	Yes	Yes	Yes	Yes	Yes	Yes	Yes																					Only qualitative outcomes (focus groups, classroom discussions and interviews).Quality of the study is high. Methods, data analysis and results are well described.			High
Janko et al.	2017	Yes	Yes																										Pilot study without clear study design. User statistics are analysed and children filled out a questionnaire about their user experience. Not clear whether this is a quantitative or qualitative study. It is clear that the quality of the study is low, for both qualitative and quantitative designs the answer to most questions is no.			Low
Laine et al.	2016	Yes	Yes	Yes	Yes	No	Yes	Yes											Yes	Yes	No	No	Can't tell	No	Yes	Yes	Yes	Yes	Questionnaire with open and closed questions. Good synthesis between open and closed questions and transparency on the questions asked, but not based on standardized questionnaires for example. Moderate quality, except the small sample size and the absence of standardized and pre-tested questionnaires, and transparency on qualitative data analysis.			Moderate
Leinonen et al.	2017	Yes	Yes						Yes	Yes	No	Yes	No						Can't tell	Can't tell	Can't tell	Can't tell	Can't tell						Label their own study as an RCT, outcome of RCT is effect on PA. Quality of the RCT is moderate. In addition the participants filled out a questionnaire, unclear whether this is a quantitative or qualitative questionnaire. Quality of this is low. Only results from the quantitative questionnaire were used.			Low
Lindberg et al.	2016	Yes	Yes	Yes	Yes	Yes	Yes	Yes											Yes	Can't tell	No	No	Yes	Yes	Yes	Yes	Yes	Yes	Mixed methods questionnaire to get insight in experiences when playing the game. Additionally a questionnaire to measure learning retention of pedagogical content. This analysis is not taken up in the quality assessment. Quality of qualitative part is high, quality of quantitative part is moderate (no validated questionnaires were used, sample not clearly described)			Moderate
Lindqvist et al.	2018	Yes	Yes	Yes	Yes	Yes	Yes	Yes																					Qualitative study, focus groups were used to measure the outcome. Quality of the study is high.			High
Martin et al.	2020	Yes	Yes	Yes	Yes	Yes	Yes	Yes											Yes	Yes	Yes	No	Yes	Yes	Yes	Yes	Yes	Yes	Mixed method study. Qualitaitve: focus group outcomes, quality is high. Methods, anlaysis and results well described. Quantiative outcomes: various quesionnaires including the SUS, quality is high. Methods, analysis and results well described. Good integration of quantitative and qualitative findings			High
McCloskey et al.	2018	Yes	Yes	Yes	Yes	No	No	No																					Qualitative study. Videos and transcripts of preschoolers using the application were anlayzed. Low quality. No clear how videos were analyed and which specific methods are used. Results not supported with data.			Low
McKenzie et al.	2014	Yes	Yes	Yes	Yes	Can't tell	Yes	Can't tell											Yes	Yes	Yes	No	No	No	Yes	No	Yes	Yes	Mixed methods design: The quantitative analysis included a survey on physical enjoyment and gameplay statistics. Quality of quantitative study is moderate. Children were qualitatively surveyed, quality of the qualitative analysis is moderate to good. They use good methods but don't elaborately explain why.			Moderate
Müssener et al.	2020	Yes	Yes	Yes	Yes	Yes	Yes	Yes											Yes	No	Yes	No	Yes	No	Yes	No	Yes	Yes	Mixed method study. Qualitative outcomes: transcripts of usability tests, quality of the qualitative part is high. Methods and analysis are well described and supported by data. Quantiative outcomes: SUS questionnaire, quality is moderate. Only 5 students dit the usability testing, lowering the quality of the quantitative outcomes. No rationale for using mixed methods.			Moderate
Nuijten et al.	2021	Yes	Yes						Yes	Yes	Yes	Can't tell	Yes																Quantitative cluster crossover experiement with randomization. Use data of participants were tracked during 12 weeks. Blinding was not indicated.			High
Robertson et al.	2016	Yes	Yes	Yes	Yes	Yes	Yes	Yes																					Qualitative study of high quality. Part of a larger RCT, in this paper only the qualitative study is described. Data collection, analysis and interpretation process are elaboratelly described.			High
Schwarz et al.	2021	Yes	Yes						Yes	Yes	Yes	No	Yes																The study is part of a larger clustered RCT with two interventions groups and one control group. The study outcomes described in the study which is included in the review focus on the two intervention groups.			High
Seah et al.	2021	Yes	Yes	Yes	Yes	Yes	Yes	Yes	Yes	Yes	Yes	No	Can't tell											Yes	Yes	Yes	Yes	Yes	Mixed methods study. The quantitative analysis is an RCT about the level of PA. Quality is moderate. Qualitative analysis includes focus groups about experience with the PA app. Quality is of qualitative analysis is high. Quality of the mixed methods approach is high and appropriately used. Only results from the qualitative analysis were used.			High
Thornto et al.	2021	Yes	Yes	Yes	No	No	Yes	No											Yes	Can't tell	Yes	No	Can't tell	No	Yes	Yes	Yes	Yes	Mixed method study. Participants filled in a web-based questionnaire including the SUS, and open questions asking 1 'good' thing about the app, and 1 'bad' thing, or a reason for not downloading it. Quality of both methods is moderate. The rationale for choosing methods and explanation of methods and analysis is very brief and short. Quantitative and qualitative outcomes are integrated			Moderate
