# Supplementary material for: Design Features Associated With Engagement in Mobile Health Physical Activity Interventions Among Youth: Systematic Review of Qualitative and Quantitative Studies
Source: JMIR Mhealth Uhealth. 2023 Mar 6;11:e40898. doi: 10.2196/40898 (PMC10028523; doi:10.2196/40898)
Supplement: Multimedia Appendix 4 [file mhealth_v11i1e40898_app4.xlsx]

## Sheet: Data Extraction Table
Background information								App description						mHealth taxonomy (2)		Behavioural Change	App feature	Coded app feature (4)	Other app feature	Effects on Engagement
Reference (author, year)	Country	Study design (included output in bold)	Sample - sample size - age range (mean) - % female - %low SES (if applicable)	Measurement of engagement (1)	Coded engagement (1)	Coded engagement (attention, interest, enjoyment)	Details	Mobile app - name - category (app, gamified app, game) - name developer	Commercial vs new developed app	Target group	Short description	Setting	Theory used (during development)	Device type	Operating system	ABACUS (3) - 0 = absent - 1 = present (only outlined in results) - 2 = present (outlined in methods and results, but not defined as BCT) - 3 = present				Positive associated (+) Negative associated (-) Neutral associated (+/-)	Associated effects	Additional app suggestions
			This is specific to the sample of the article	Include information how engagement is originally measured e.g. enjoyment, preference, engagement	Include information how engagement can be coded, e.g. enjoyment as affective engagement			Include information on the name of the mobile app + name of the developer; then specify whether it is a physical activity app, a gamified app or a game		This is specific to the general target group of the app (e.g. target group can be broader than actually included in the sample; e.g. the sample may only include 10-12 year olds, but the app may have intended to reach children from 6-12 years old)	Include a short description of the app on the available information	Indicate the setting where it can be used (e.g. only in a park?, at home?, at school?), time (is there an indication for how long the app can be used, e.g. no time restriction, 1 hour playtime etc.)	This can e.g. relate to the self-determination theory, stages of change etc.; in some cases it may also be possible that either no theory have been applied (indicate: no theory) or no theory have been mentioned (indicate: no theory indicated)	smartphone - tablet - other	ios - android - windows	Due to formatting issues, it might be useful to answer all the relating questions elsewhere, and include here a summary of BC elements (use item number + name), see coding scheme	Include here the app feature as indicated by the original study, and then code the app features according to (4)	Include here the app feature as indicated by the original study, and then code the app features according to (4)	I included this column to be free to decide if any other important feature needs to be added that is currently not covered by one of the other columns, but seems very important for the effect on engagement	Also specifically indicate in case one feature versus a combination of features (e.g. 2 features or more) have an effect on engagement. Is the association of the BC feature, or app feature positive, negative, or neutral?
Arteaga, S. M., González, V.M., Kurniawan, S., Benavides, R.A. (2012)	Mexico	Mixed-method study (quantitative survey + qualitative exit interviews)	n = 51 - 15-18 years (16.51) - 74,5% female - n.a.	Experience - not standardized	Perceived usability	Interest	What to change about the games, which difficulties they encountered, reasons for choosing a game, the favorite game. Results mainly refer to liking.	Nine movement-based games available in the app store: iSamurai, Push Ups Dojo (Insane Al), Virtual Pirate (?), iKungFu (Vladimir Koffman), BC Squire (?), iKnowKungFu (?), EggN'Spoon (Kieran Wilkinson), iJumpRope, Nunchuck Master (Tenfold game LLC)	Commercial apps	no information	The games were categorized into 5 categories: 1. combat games against a virtual component (iSamurai and virtual pirate), 2. Individual combat gaems focusing on hand movements (iKungFu and iKnowKungFu), 3. Individual combat games focusing on arm movements (BC squire and Nunchuck Master), 4. Body exercise games (iJumpRope, Push Ups Dojo), 5. Precision games (EggN'Spoon)	Commercially available apps that can be played anywhere. In the study the games were played in random order, each game was played for 2 minutes	No Theory (Big 5 Model of personality used for analysis)	Smartphone	IOS	1	1. Fight against a virtual opponent; 2. arm movements; 3. sound effects associated with movements; 4. variety in movements; 5. simple but realistic games; 6. multiplayer capabilities	1. Narrative 3. Interface aesthetics; 5. Narrative; 6. Social	2. Physical activiy input; 4. Physical activity input.	1(+) 2(+) 3(+) 4(+) 5(+) 6(+)	The analysis of teenagers’ their reactions to the nine different PA game showed that an application that only gives a PA regime, plan and set of goals is not sufficient to keep them engaged with the application. Teenagers like PA games that require physical input and games which are simple but have a realistic and interesting storyline, for example about a fighting opponents. Moreover teenagers h…	1. Include multi-player capabilities to challenge other players in competitive gameplay; 2. Include a social platform to meet new players; 3. Simple, clear and intuitive instructions; 4. include challenges and difficulty levels that suit a player's skill level; 5. complex story lines for interesting gameplay.
Blackman, K. C. A., et al. (2015).	United States	Mixed-method quasi experimental study (quantitative PA data and qualitative semistructured focus group discussions)	n = 27 (In focus groups n =12) - (12.8) - 33% female - attendees of Boys and Girls Clubs in low-SES sites.	Acceptability - not standardized	Affective engagement	Interest	"the extent to which a program was viewed as satisfactory by participants", asking about playing experience, likes/dislikes, changes/recommendations. Results refer to enjoyment.	4 different Smartphone Game Based Applications: "Fish Out of Water", "Space Rayders", "Whack Moles", "Color Hunt". Designed and tested for Android (Google, Mountain View, CA) Smartphone (Motorola Droid 1855; Motorola Schaumburg IL)	New developed apps (no specification on development)	no information on target group of games; only on study population	"Fish out of water": bring the fish back to its water bowl by moving around towards the bowl within a time limit. "Space Rayders": Resemble the traditional 'tag' game. If a person is "it" he or she has to come close to others to steal others' points. "Whack Moles": Virtual moles are in predefined areas, work together to find out where the moles are. "Color hunt": Help is needed with hunting color…	no information on setting or time. In the study, the games were played in after school setting, during free time. Estimated duration of gameplay: 30 minutes. "Space Rayders" and "Whack moles" are played in small groups "Fish Out of Water" and "Color Hunt" individually.	Foggs Behavior Model	Smartphone	Android	2	1. Monotone and robotic sounding voice in the game; 2. lack of sophistication regarding the features (game graphics, sound effects, camera use) ; 3. prize after completing a level; 4. sounds associated with game activities.	1. Interface aesthetics; 2. Interface aesthetics; 3. reinforcement; 4. Interface aesthetics		1(-) 2(-) 3(+) 4(+)	Children had less preference for monotone and robotic sounding voice in the game. They criticized the lack of noticable graphics and sound effects. The children liked to receive credits when doing a requested tag, like receiving pictures or sounds associated with an activity. The children found the games easy to play but were frustrated about some functionality issues like doing a requested task …	n.a.
Cushing, C. C., et al. (2021).	United States	Mixed-method study (non-randomized-controlled trial with qualitative exit survey)	n = 20 - 13-18 years (15.25) - 75% female spread in SES with higher family income (75%) and higher education level (70%)	Acceptability - standardized	Affective engagement	Interest	Consumer Satisfaction Questionnaire (CSQ), liking. Results refer to motivation, liking, usefulness and satisfaction.	The NUDGE app - text messaging system, developed for the purposes of this study	New developed app	13-18 years old adolescents	NUDGE is an adaptive mHealth intervention; a chat bot with the goal to promote phyiscal activity. The app has an adaptive nature.	Used during daily life. Study period: 20 days	The ORBIT Model	Smartphone	?	3	1. Self reflection and self monitoring; 2. goal reminder;	1. Monitoring; 2. Goals;		1(+) 2(+)	Adolescents were in general satisfied with the text messaging intervention. They indicated that the intervention was perceived as easy to use, helpful with regard to goal reminders, and perceived as flexible to incorporate into their daily life. They found it helpful and motivating to self-monitor their PA behavior but some experienced discomfort with wearing the PA tracking device (that was not …	n.a
Direito, Jiang, Whittaker, Maddison (2015)	New Zealand	Mixed-method study (randomized-controlled trial with qualitative exit survey)	n = 51 - 14-17 years (15.7) - 56.9% female	Acceptability and usability - not standardized	Perceived usability	Attention and Interest	Items that assess acceptable and useful features. Results refer to liking and usefulness.	Immersive app: Zombies, Run! 5K training app (Six to Start with Naomi Alderman) - gamified app, and a non-immersive app: get Running - Couch to 5k app - app (Splendid Things and Benjohn Barnes) Demo link: https://www.youtube.com/watch?v=QXV5akCoHSQ	Commercial app	no information; study population: 14-17 years old	Fully automated programs designed to improve fitness and the ability to run 5km	no information on app setting, only for study setting making use of a 8 weeks training program	No theory mentioned	Smartphone	Android and IOS	2	1. "workout mission tasks"; 2. the story line; 3. run logs; 4. Share runs; 5. status updates ; 6. clear description of the week runs; 7. listen to own music; 8. gradually increasing levels; 9. encouragement; 10. choosing between different goals and activities	1. challenges; 2. narrative; 3. progress; 4. social; 5. social; 6. navigation; 7. personalisation; 8. level; 9. reinforcement; 10. goals		1(+) 2(+) 3(+) 4(-) 5(-) 6(+) 7(+) 8(+) 9(+) 10(+).	The adolescents gave more positive feedback on the design and features of the immersive app. The storyline and the ability to track progress had a positve effect on engagement. They liked to work on weekly challenges. They appreciated it if challenges were clearly described and if the level was gradually increasing. In general the participants were not willing to share their activities with other…	n.a.
Farič, N., Smith, L., Hon, A., Potts, H. W., Newby, K., Steptoe, A., & Fisher, A. (2021)	England	Qualitative study	n = 36, 13-16 years (n.a.) - 47% female - n.a.	Enjoyment - not standardized		Interest	Enjoyment is assessed and added up by features adolescents would like to see.	Walls (game)	New developed VR game	Adolescents (13-17 years old)	"In the game, the player needs to use the VR controllers to complete complex patterns that appear on walls by moving their arms and body to be as accurate as possible. (...) The accuracy and speed of completion earn players high scores. The game includes PA movements such as stretching, fast and slow arm motions, and dodging. The idea is that if games were developed further, additional levels wou…	In a daily life setting (at home).	Self-Determination Theory, and BCTs	Smartphone	n.a.	3	1. Instructions, 2. Controller functions, 3. Leaderboard	1. Navigation, 2. Navigation, 3. Reinforcement		1(-), 2(-), 3(-)	Issues adolescents identified while prototype testing were a lack of instructions that enables them to practice, controller functions that led to confusion and they indicated to miss an overview of other player's scores.
Janko, V., Cvetković, B., Gradišek, A., Luštrek, M., Štrumbelj, B., Kajtna, T. (2017)	Slovenia	Survey study (unclear whether qualitative or quantitative)	n = 42, 10 - 12 years (10.4) - 69% female - n.a.	User experience - not standardized	Perceived usability	Interest	Interaction with the application. Results refer to the "most popular".	e-Gibalec smartphone application - serious game developed for study purposes. Associated web-application for PE teachers and parents	New developed app	elemantary school children	The system consists of a mobile app that through sensors built into the smartphone detects childrens' physicaly activity and rewards them in a game-like manner. It also consists of a web application that allows the parents and PE techers to look at the children's PA history.	Use of the app during daily life. Study period 35 days.	No theory mentioned	Smartphone	Android, IOS and Windows	2	1. Manual input of activities; 2. the use of avatars; 3. activity challenges; 4. confirming outside activities	1. monitoring; 2. customization/personalisation; 3. challenges; 4. monitoring		1(-) 2(+) 3(+) 4(-)	A full version of the app was compared to a stripped down version, which had no interactive aspects (i.e. the ability to monitor daily progress, display of the earned coins, special rewards and the avatars). Children who used the full, interactive, version were using the app more often and appeared to be more active than the children with the stripped down version. Children embraced its various f…	1. additonal unlockable avatars; 2. additional sports equipment items; 3. higher upgrade levels; 4. additional push notifications.
Laine, T. H. and H. J. Suk (2016).	South-Korea	Mixed-method study (qualitative and quantitative survey questions)	n = 11 - (+/- 12 years) - 36% female - n.a.	Perception on motivation, usability, game's appropriateness, overall game experience, relevance - not standardized	Perceived usability + interest + affective engagement	Interest	Results refer to liking, appreciation and usability.	Calory Battle: a mobile augmented reality exergame - designed for study purposes by university students.	New developed app	Designed for children, but can also be enjoyed by adults.	Calory Battle AR aims to motivate children to be more phyiscally active and learn about physiology as well as healthier living.	The game can be deployed at different locations - equipment needed: a smartphone and printed images representing AR content. There is a global time limit for finding the bombs for finding and defusing bombs in the game. Can be played alone or as a team. Study setting: playing the game for 20 minutes in a team.	The ISCAL model (Immersion, Scientificalness, Competitiveness, Adaptability, Learning), with supporting literature. Competitiveness explained with motivators, like fantasy, cooperation, control and challenge	Smartphone	Android and IOS	1	1. Searching bombs; 2. playing with friends; 3. running to find bombs; 4. compare scores with each other; 5. finding and recognizing bombs on the map; 6. time given to diffuse bombs; 7. quality of bombs	1. challenges; 2. social 4. reinforcement; 5. navigation; 6. challenges; 7. interface aesthetics	3. physical activity input;	1(+) 2(+) 3(+/-) 4(+) 5(-) 6(+/-) 7(-)	The AR game created excitement and enjoyment among the players. The game activities (finding and diffusing bombs,) were liked by the children, but for some players it was difficult to work with the map. This might be because of the (poor) quality of the map screen, or by a lack of training with AR interaction. A phone was considered easy to play with.	1. adding a narrative
Leinonen, A.-M., et al. (2017).	Finland	Quantitative study (randomized controlled trial)	n = 354 - (17.8 years) - 0% female - n.a.	Feasibility - not standardized	Perceived usability	Interest	Log-ins to the service, use of different service sections. Results refer to "ranked as important functionalities; motivated".	MOPO: An automated, gamified tailored Web-based mobile physical and social activation service - gamified mobile service - designed for study purposes	New developed app	Young people (16-20 years old)	The MOPO service is designed to motivate young people to promote their physical and social activity. The service consists of a wrist-worn physical activity monitor and a gamified web-based mobile service called MOPOrtal.	The service is used in a daily life setting, Study setting: 3 month trial	Transtheoretical Model of Behaviour Change	Smartphone	Other - Running on a Web browser, optimized for mobile use.	2	1. data related to PA (diary); 2. feedback on PA; 3. Instructions on PA; 4; tests on PA; 5. personal, self selected goals on PA; 6. feedback graphs on daily and weekly PA; 7. Feedback messages related to goals; 8. Tips of the week, general information	1. progress; 2. feedback; 3. navigation; 4; goals; 5. goals; 6. feedback; 7. feedback; 8. interface aesthetics		1(+) 2(+) 3(+) 4(+) 5(+) 6(+) 7(+) 8(+)	The features focusing on PA, like tracking PA, goal setting, reviewing progress and receiving feedback, were perceived as important functionalities. The adolescents liked to receive messages including tips for improving health. Despite the tailoring and gamification elements, the overall compliance to the service was low. Technical problems and in some degree immature user interface design were r…	1. more visual and clearer user interface; 2. more interesting content; 3. more simple or technically more solid and mature application
Lindberg, R., Seo, J., Laine, T.H. (2016).	South Korea	Mixed-method study (qualitative and quantitative survey questions)	N = 32 / Interview results: n = 8; all +/- 9 years old; 44% female; n.a.	Engagement - not standardized	Interest	Interest	Engagement is defined in terms of liking and interest, experienced difficulties, and motivation. Results refer to engaging, motivating, preferring.	Running Othello 2 - a mobile exergame - designed for study purposes. Demo video: https://www.ubilife.net/?p=217	New developed app	Elementary school children	RO2 is a mobile game that utilizes NFC tags and wearable technology to transform the classical Othello Board game into a stimulating exergame which requires players to think tactically as well as performing physical exercise and solving pedagogical challenges.	During PE class. The game requires smartphones 64 NFC tags arranged in a grid and a activity monitor (a Microsoft Band smart wrist). The physical board game can be set up anywhere with sufficient space. An average game session lasted for 8 minutes.	No theory mentioned	Smartphone	Android	0	1. monitoring technologies; 2. reading tags with a phone; 3. competing against classmates; 4. finding the next tag; 5. doing physical exercise; 6. solving physical missions; 7. textual instructions of physical missions;	1. monitoring technologies; 2. challenges; 3. social; 4. challenges; 6. challenges; 7. navigation	5. physical activity input	1 (+) 2(+) 3(+/-) 4(+) 5(+) 6(+) 7(-)	The children were highly engaged in playing the game. They were motivated by the 'new' technology and liked to find and scan the tags with a phone. The players indicated the combination of social game play and technology as a positive aspect of the game. The difficulties of picture puzzles, activity recognition and technical problems when reading tags were mentioned as disturbance factors when pl…	1. using video clips in instructions
Lindqvist, A.-K., et al. (2018).	Sweden	Qualitative study (focus group discussion)	Eight families - children: n = 13; 7 - 12 years (9.3 years ); 30.7% female; n.a. Parents: n = 9; 31-49 years (38.7 years); 22.2% female; n.a.	Experience - not standardized	Perceived usability	Interest	"How did you experience that?". Results refer to interest, motivation and fun.	Pokémon Go - Mobile game - Niantic Demo video:	Commercial app	no information	Pokémon Go is a commercially available mobile game that uses augmented reality techniques where live direct views of a real-world environment are augmented by computer generated graphics to create a geocaching game where Pokémon characters are sought. The aim is to promote physical activity among children and adolescents.	Game can be played anywhere in daily life.	No theory mentioned	Smartphone	IOS, Android, Windows.	0	1. Catching Pokémons and adding them to the Pokédex; 2. Evolving Pokémons; 3. Cooperation and togetherness in finding Pokémons; 4. Competing in the gym; 5. Participating in special events	1. Challenges; 2. Reinforcement; 3. social; 4. social; 5. reinforcement		1(+) 2(+) 3(+) 4(+) 5(+)	The children liked to go out and search pokémons. The children were motivated to play by the possibility to catch rare and new pokémos, or by participating in special events that appeared in the game. The social aspect of the game was highly valued, working together was preferred over competing against each other, even though both were liked. Both children and parents mentioned that it is importa…	1. add new updates; 2. include the possibility to trade pokémons; 3. include a chat function; 4. collaborate with others (build on a joint pokédex); 5. include the possibility to locate friends; 6. a larger variety of actions with the pokémons
McKenzie, S., et al. (2014).	Australia	Mixed method study (qualitative and quantitative survey questions)	n = 14; 5-10 years (6.8 years); 35.7% female; n.a.	Enjoyment - not standardized	Affective engagement	Interest	"surveyed about the aspects of the game they enjoyed and disliked". Results refer to liking.	Pirate adventure - Mobile Active Video Game - designed for study purposes	New developed app	Primary school-aged children 5-12 years	Pirate Adventure: a M-AVG designed to engage children in a movement treasure hunt game that incoporated clues within the physical environment to support gameplay. Players seek to find all the treasures on the map and achieve the highest score.	In an (after)school setting, - not in the classroom. The game can be played on any typical school playground. Estimated play time of 1 game is 10-20 minutes. Movement challenges should be done for a minimal duration and if not done within a certain time frame a overall time penalty is given. The game is played in small groups, it can be played either in a cooperative or competitive formation. Stu…	The Youth Physical Activity Promotion Model (Welk)	Smartphone	Android	3	1. Finding and scanning QR codes, the clue process; 2. Physical activity and fundamental movement skills components; 3. Sounds associated with every click; 4. playing with other children; 5. achieving challenges; 6. difficulty level	1. Challenges; 3. interface aesthetics; 4. social; 5. reinforcement; 6. levels	2. physical activity input;	1(+) 2(+/-) 3(-) 4(+) 5(+) 6(+/-)	The majority of children liked to find and scan QR codes. The variety of physical activity and fundamental movement skills (jumping, galloping) was enjoyed. Sounds associated with every click and buttons to press were disliked. Playing with other children was highly enjoyed. A quarter of the children reported they disliked the game. Four children didn't like to play with a phone, because they kep…	n.a.
Robertson, J., et al. (2016).	Scotland	Qualitative study (although part of a larger randomized-controlled trial)	Game tested: 10 schools - n = 215; qualitative evaluation: n = 12; age: 10 - 13 (primary 7 class); 53,4% - 50% female; spread in Scottish Index of Multiple Deprivation	Overall experience in terms of sustained interest and enjoyment - not standardized	Affective engagement	Interest	Positive and negative experiences. Results refer to appreciation and liking, frustration, interest.	FitQuest - location based game - designed for study purposes	New developed app	School children aged 10-12 years	FitQuest is a location based exergame designed to encourage children to increase their outdoor physical activity in school. It is played on a mobile phone while running in the real world.	Designed to play in schools, at the outdoor playgrounds; in the school PE lesson or during breaks. Single player game with social aspects due to its interaction with the real world. In study setting: recommendation to play the game for +/- 1 hour per week.	Program theory (logic model) created for the game, not mentioned which theories are used for the development	Smartphone	Android	3	1. Navigation via a map on the screen; 2. achieving set determined goals; 3. choosing your own goals; 4. leaderboard; 5. no clear instruction	1. navigation; 2. goals; 3. goals; 4. reinforcement/social; 5. navigation		1(-) 2(+) 3(+/-) 4(+/-) 5(-)	Children generally enjoyed playing the game. Self-set goals and monitoring goals that are achievable were enjoyed, but differ by age, as younger children were less capable of making point calculations and monitoring their goals appropriately. Unclear represenation of the map and unclear instructions impacted enjoyment. Children liked to use the game in a social context but leaderboards were not e…	1. increase the variety of games available; 2. technical improvements; 3. improve user interface; 4. reduce the GPS latency; 5. make it a multiplayer game
Schwarz, A., Cardon, G., Chastin, S., Stragier, J., De Marez, L., Consortium SmartLife, & DeSmet, A. (2021).	Belgium	Quantitative RCT	60-67% non-academic education & 40-57% high family affluence	Behavioral and subjective engagement - standardized		Engagement	Behavioral engagement was measured based on game metric data and suibjective engagement was based on the validated Kids Game Expericence Quenstionnaire	SmartLife game	New developed game	Adolescents (12-18 years)	Narrative-driven, signle player, audio-supported mobile exergame, set in a post-apocalyptic world where the player needs to perform PA to charge the prtective suit (smart shirt) and maintain the bunker where the player is located. Dynamically-tailored version of the game where the challenge was adapted in real time based on biofeedback on their activity levels. The narrative adapts when the senso…	Leisure time	Self-Determination Theory, and BCTs	Smartphone	Android	2	1. Dynamic tailoring	1. Feedback 1. Monitoring		1(+/-)	No differences were detected between the dynamically tailored and non-tailored group on engagement. However, the dynamically tailored group indicated hifher narrative sensation (i.e. presence) in the game.	1. Variation in activities, 2. Too dark and not visually attractive, 3. Technical problems, 4, Lack social interaction, 5. Took too long to play
Seah, M. L. C., Koh, K.T. (2021).	Singapore	Mixed-method study (quantitative randomized-controlled trial and qualitative focus group discussions)	Game tested: n = 36; 15 years (14.9 years); 100% female; n.a. Focus groups: n = 8	Experience - not standardized	Perceived usability	Interest	"What do you like/dislike about the app?, How does it compare with your experience of doing PA without the app? What are some of the challenges you faced when using the app?". Results refer to motivation, usefullness, liking.	MapMyFitness (MMF) app - Under Armour Link: https://www.mapmyfitness.com/dashboard	Commercial app	no information	MapMyFitness is a commercially available fitness tracking app which enables user to use the GPS of their smartphones to track aspects of their PA such.	No information. In this study: Instruction how to use the app in schools, participants were asked to actively use the app and measure PA during weekends.	No theory mentioned	Smartphone	IOS, Android, Windows.	3	1. goal setting; 2. feedback based on real-time information; 3. monitoring PA using real-time information; 4. friends' PA postings on the platform; 5. choosing the type of PA you want to perform; 6. too many functions/steps taken to track PA;	1. goals; 2. feedback 3. monitoring; 4. social; 5. personalisation; 6. navigation;		1(+) 2(+) 3(+) 4(+/) 5(+) 6(-)	The adolescents found goal setting and self-monitoring motivating features of the app. Friends postings on the platform also functioned as a motivator. The adolescents found that there were too many functions in the app and prefer a more simplified app. They needed to invest (too much) time to learn how to use the app, which hindered proper use. Most adolescents perceived the app as unnecessary w…	1. include the ability to customize user account; 2. simplify app's functions; 3. include rewards and easily accesible fitness videos
Multi-lifestyles interventions
Fassnacht, D. B., et al. (2015).	Portugal	quantitative study	n = 49; 8 - 10 years (9.6 years); 53.1% female; n.a.	Satisfaction - not standardized	affective engagement	Enjoyment	Satisfaction questionnaire e.g. "how much fun did you have doing this program?". Results refer to enjoyment.	Text messaging + feedback system	New developed messages (SMS)	Children	Children monitored three health behaviors (fruit/vegetables, PA and sedentary time) via SMS. This was compared to guidelines that were set as goals. Based on whether or not children reached their goals, children received feedback messages (motivating or rewarding).	Setting: Intervention was used during daily life and delivered via parent's phones, who were also asked to help. Time: only indication of study duration: 8 weeks.	Social cognitive theory	Mobile phone		1	1. monitoring via SMS; 2. monitoring via pedometer; 3. feedback messages	1. monitoring; 2. monitoring; 3. feedback		1(+) 2(+) 3(+)	Children are satisfied with monitoring health behavior via SMS, and receiving feedback via SMS. They liked to use a pedometer to track health behavior. The children adhereed well to the SMS intervention.
Hingle, M., et al. (2013).	United States	Qualitative study (focus group discussions, interviews, discussions)	n = 32; 12 - 18 years; 53% female; n.a.	Acceptability and liking - not standardized	Affective engagement; interest	Interest	Experiences with the device and what they dis/liked. Results relate to enjoyment, liking, usefulness, preference.	Text messages	New developed messages (SMS)	Youth 12-18 years	Two applications were tested: one triggered messages to "pop-up" at prearranged times each day, the other was an SMS service. The message type and content was developed together with youth during various participatory sessions. Message formats that were pilot tested were factoids, quizzes, and recipes. An additional teaser message was sent once a week	The participants received one message per day during the 8 week pilot. During the first week the participants received messages at prearranged times, in week 5-8 the participants received messages via an SMS system.	No theory mentioned	Smartphone	Not mentioned. Systems for messaging: "my experience" software application in week 1-4 / Google's voice-to-sms application in week 5-8	1	1.receiving PA and nutrition messages; 2. familiar content in the message; 3. being able to respond to the messages; 4. receiving messages at SMS, not at pre-arranged times <2 times per day; 5. the short message (or “factoid”) format; 6. the category quizzes; 7. recipes; 8. short, direct, and relevant to teens; 9. provide information specific to the teen demographic; 10. messages with personal pr…	1. Interface aesthetics; 2. interface aesthetics; 3. social; 4. reinforcement; 5. interace aesthetics; 6. interace aesthetics; 7. interface aesthetics; 8. interface aesthetics; 9. interface aesthetics; 10. interface aesthetics; 11. interface aesthetics; 12. interace aesthetics.		1(+) 2(-) 3(+) 4(+) 5(+) 6(+) 7(+) 8(+) 9(+) 10(+) 11(+) 12(+)	In this study a text-messaging system, with messages on nutrition and PA was evaluated. The study was set-up in different developmental phases. Suggestions from adolescents that were made in the developmental phases were used to develop a full text messagings system, that was tested by youth in the final phases. This study found that adolescents like to receive messages about PA and nutrition. Th…
Müssener, U. et al., (2020)	Sweden	Mixed method study (quantitative survey and qualitative user testing)	n = 5; 15-18 years; 60% female; n.a.	Usability test - not standardized	Perceived usability	Attention	Defined as " the goal of identifying understandability, ease of learning, and attractiveness and to determine participants' satisfaction" by means of 30-goal-oriented tasks. Results refer to usability.	LIFE4YOU intervention - app - developed for study pursposes	New developed app	Youth	The LIFE4YOU mhealth application (prototype). The intervention includes information about health behaviors, tips on behavior change strategies and activities	The intervention was tested in a laboratory setting but designed to be used in daily life	No theory mentioned	Smartphone	Tested on iphone	0	1. clearly presented text with clear headlines and large font size; 2. the use of infographics, figures and tables; 3. too much text/large text blocks; 4. heavy, complicated language; 5. scrolling to find information; 6. spend time on entering information manually; 7. lack of logical flow between different modules;	1. interface aesthetics; 2. interface aesthetics; 3. interface aesthetics; 4. interface aesthetics; 5. navigation; 6. monitoring; 7. navigation;		1(+) 2(+) 3(-) 4(-) 5(-) 6(-) 7(-)	The study highlights the importance of an app having a clear, logical and visual attractive interface and navigation. The adolescents highly value clear and understandable text, supported with infographics, tables and graphs and with attractive pictures symbols and videos. The adolescents don’t want to spent time entering information manually or scrolling through the app unnecessarily. Poor funct…	1. the use of attractive pictures, symbols and videos
Martin, A., et al. (2020).	England, Scotland, Spain, Italy	Mixed-method study (quantitative survey + qualitative focus group discussions)	2nd iteration: n = 34-40; 13 -16 years; only available per country; n.a. 3nd iteration: n = 35; 13 -16 years; only available per country; n.a.	Usability - not standardized	Perceived usability; affective engagement	Attention and Interest	Usability (Brief Use of App questionnaire, Brief Use of App Questionnaire, Survey on Game Use). Results refer to liking and overall engagement.	The PEGASO F4F system - app + game - developed for study purposes; Demo video: https://jmir.org/api/download?alt_name=mhealth_v8i3e14118_app4.mp4&filename=6780fe84599ee3b99c627dc565355985.mp4	New developed app	Youth	The PEGASO Fit for Future system (prototype). This system consisted of a Companion app, an eDiary app, and a serious game. The game consists of a postapocalyptic zombie narrative. The game also included mini games, that however, only focus on nutrition content.	System was in iteration 2 tested for 1 week at home or school; during iteration 3 the system was tested for 2 weeks	Behavior Change Wheel, Positive Psychology, self-determination theory, nudging theory.	Mobile phone	Tested on Android (not clear if it can't be used on other systems)	2	1. setting progressive challenges; 2. setting goals; 3. sorting personal goals and challenges in personal account; 4. checking personal progress; 5. number and timing of notification messages; 6. short cheerful tone in messages; 7. receiving feedback with rewarding medals; 8. setting challenges for friends; 9. competing with friends; 10. sharing results; 11. repetitive game with lack of progressi…	1. progress; 2. goals; 3. customization; 4. progress; 5. reinforcement; 6. interface aesthetics; 7. reinforcement; 8. social; 9. social; 10. social; 11. challenge; 12. levels; 13. navigation; 14. challenge; 15. navigation		1(+) 2(+) 3(+) 4(+) 5(-) 6(+) 7(+) 8(+) 9(+) 10(+) 11(-) 12 (-) 13 (-) 14(+) 15(-)	The app for tracking nutrition and PA behavior was perceived to be easy to use and visually attractive. The adolescents liked to choose and work on personal challenges and goals. Checking progress was perceived to be motivating. Notifications and reminders should have a cheerful tone and be sent at appropriate times and at low frequency. The adolescents liked to receive rewarding medals but sugge…	1. more worlds to expolore, 2. more types of zombies and characters, 3. rewards for healthy real-world actions, 4. adding missions, 5. variety of weapons, in-game characters, ways to fight zombies, ways to increase character abilities; 6. additional minigames
McCloskey, M. L., et al. (2018).	United States	Qualitative study (user testing)	Preschoolers n = 24; 3-5 years (4.0 years old); 50% female. From low income rural areas (66% from less than US $49,999).	Enjoyment; Liking - not standardized	Affective engagement	Interest	Results refer to liking and engagement, instead of enjoyment.	LiFE4YOU intervention - app - developed for study pursposes	New developed app	Young children	Jungle Gym (prototype) was designed to facilitate movement in young children. The app intended to enhance language related to movemet, help children practice motor skills, providing opportunities for parents and children to interact together related to movement.	App can be used at any place with sufficient space since children are asked to move around. Prototype testing was done for 4 minutes.	No theory mentioned	Tablet	IOS	0	1. having to put full effort in movements; 2. directions related to complex motor skills; 3. only moving when the character was talking	2. navigation; 3. navigation	1. physical activty input	1(+/-) 2(-) 3(+/-)	Children liked the app. Most were very active during playing the game, but some did not like that the app made them tired. Not all children understood the movements they were requested to make, or tend to move only when the character was talking. It is sugggested to add a moving figure that demonstrates all movement skills.	1. improvement to the storyline, 2. moving figure that demonstrate all movement skills
Nuijten et al. (2021)	The Netherlands	Quantitative study (crossover experiment)	n = 290; 11-13 years (n.a.); n.a. % female - 290 prevocational educations	Engagement - not standardized		Engagement	App use (i.e. number of days visiting the app; number of unique activities performed)	GameBus Website: https://www.gamebus.eu/	New developed app	Preadolescents	GameBus is a app that stimulates a range of healthy lifestyles (i.e. physical activty, healthy nutrition, sustainable relationships, risk behavior); and implements gamification elements such as challenges, points, goals, progress, leaderboards and rewards	School	Gamification elements	Smartphone	Android/ iOS	2	1. Social comparison	1. Competition, 1. Reinforcement		1(+/-)	Adolescents engaged significantly more with intergroup competititons than intragroup competition and also significantly engaged in more healthy behavior.
Thornton, L., et al. (2021).	Australia	Mixed method study (qualitative and quantitative survey questions)	n = 232; 11-13 years (n.a.); n.a % female - n.a.	Usability and acceptability - not standardized	Perceived usability	Interest	Naming one good/bad thing about the app. Results formulated in terms of positive and negative aspects.	The Health4Life app. Demo video: https://health4life.org.au/	New developed app	Adolescents	The Health4life app targets the big 6 health behaviors. The app consisted of a dashboard, diary, progress, goals, rewards, menu	The app was designed to be used outside the classroom.	No theory mentioned	Smartphone / ipad	?	3	1. simplistic, lack of advanced features; 2. design of the progress graphs; 3. ability to track multiple behaviors; 4. ability to set goals; 5. reminders; 6. ability to personalize the app; 7. receiving individualized feedback; 8. having to enter steps manually; 9. having to remember health behaviors all day	1. interface aesthetics; 2. interface aesthetics 3. monitoring; 4. goals; 5. reinforcement; 6. personalization; 7. feedback; 8. monitoring; 9. monitoring		1(-) 2(+) 3(+) 4(+) 5(+/-) 6(+) 7(+) 8(-) 9(-)	The adolescents found the app easy to use and would help people like them change lifestyles. Features that were highlighted positive were the ability to track multiple behaviors, goal setting and receiving personalized feedback. Having to enter health behaviors manually was not liked and adolescents found it challenging to remember all the health behaviors. They had mixed reactions towards receiv…

## Sheet: Behavior Change Techniques
	0 = absent, 1= not explicitly described, 2= clearly described, 3= referred to as BCT	Description	1.1 customization/personalization	1.2 Expertise	1.3 Baseline information	1.4 instruction	1.5 behavior consequences	2.1 behavior change willingness	2.2 Goal Setting	2.3 Review Goals	3.1 progress	3.2 self-monitoring	3.3 social comparison	3.4 feedback	3.5 export data	3.6 reward	3.7 encouragement	4.1 reminders/prompts	4.2 habit formation	4.3 practice	4.4 barriers	4.5 environment	4.6 distraction	*
Arteaga et al. (2012)	1	9 different commercially available games							… Healthy weight teenagers wanted accomplishable goals in their game play				… . For example, both groups wanted ... Competition, … and a socialization aspect	… Feedback in these games consisted of sound effects and audio feedback to indicate an attack or defense was successful or unsuccessful											3
Blackman et al. (2015)	2	4 different games.											x (all the games provide opportunities for social comparison)		x (Data shared with parent, clinician, or community center staff)	x (two games "fish out of water" and "color hunt" reward the players with new levels and extra points)									3
Cushing et al. (2021)	3	A chatbot developed for the purposes of this study. The bot is a server-side computer program that adapts text messages based on user input with the goal to promote adolescent physical activity. The platform engages in a chat with users to help them set and review goals, self-monitor progress, provide feedback on goal attainment, and revise future goals. The adaptive nature of the intervention me…	x (Adaptation of messages based on user input)						x (help with goal setting)	x (help with reviewing goals)	x (the app allows to self monitor progress)	x (self-monitor progress physical activity via self report)		x (provide feedback on goal attainment, revise future goals)				x (friendly reminders of the goals)						The intervention and its features are discussed. Not explicitly called that it includes BCT's but they are clearly recognizable from the tekst + in the introduction they discuss the importance of including BCT's.	7
Direito et al. (2015)	2	2 different commercially available apps. One immersive app: Zombies, Run! 5K training app (Six to Start with Naomi Alderman) - gamified app, and a Non-immersive app: get Running - Couch to 5k app (Splendid Things and Benjohn Barnes). Both the apps are full automated programs designed to improve fitness and run 5k.				x (the apps provide information on running and technique)					x (the apps tracked and displayed progress throught the program)	x (the apps allow for self-monitoring)		x (the users receive feedback on their training)										See description	4
Farič et al. (2021)	3	Walls.							x			x		x		x									4
Janko et al. (2017)	2	e-Gibalec. The system consists of a mobile app that through sensors built into the smartphone detects childrens' physicaly activity and rewards them in a game-like manner. It also consists of a web application that allows the parents and PE techers to look at the children's PA history.	x (customization with avatars)		x (creating profiles at first log-in with date of birth and weight used for better energy-expenditure estimates)				x (the app includes daily activity goals -set by the app + PE teachers can enter daily goals)	x (activity intensity on a daily, weekly or monthly basis, avatar changes mood depending on the reach of goal)	x (status bar with daily goal in home screen)	x (automatic detection and activities can be input manually)	x (friends can be added and challenged in sports activites)	x (for children via an avatar, Parents and teachers with graphs and numbers on website)		x (virtual coins collected by being physical active + special currency - avatar specific - obtained by reacing the daily goals)	x (motivational message by the avatar in the app, push notifications when the daily goal is reached)								10
Laine et al. (2016)	1	Calory Battle: a mobile AR game in which players search and defuse virtual calory bombs in the real world. The player must interact with the virtual bomb by using a special Multitool. Both calory bombs and the multitool are implemented using AR. The Calory Battle story features the Dews (player allies) and the Caloroids (antagonists). The Dews extract energy from the players' sweat and with that …					x (the story line of the game emphasizes the importance of being phyiscally active and implicitly teaches the player that calorie intake and expenditure should be balanced)						x (children were eager to compare scores with each other) - unclear whether there is a leaderboard												2
Leinonen et al.(2017)	2	The MOPOrtal service was designed to promote PA and health. The idea of the service design was to promote physical and social activity through game-based persuasion. Textual and graphical PA feeback provided by the service was based on weekly and daily activity metrics either manually entered or measured via the monitor. The game included in the service Clans of Oulu, was based on the location of…	x (the service included automated tailored health information, exercise and phyiscal activity instructions based on the stage of exercise behavior change)	x (the feedback was based on a comparison of the user's activity data to the global recommendation on physical activity for health)		x (the service included automated tailored health information, exercise and phyiscal activity instructions based on the stage of exercise behavior change)			x (the service helped users to work on their goals) (1)		x (the service included a regular and automated change check concerning the stage of exercise behavior change)	x (the system monitors physical activity via manual input and wrist-worn acitvity monitor)	x (the service includes social networking)	x (the system included textual and graphical feedback on PA and sitting time)		x (physical activities were rewarded in the game Clans of Oulu, with more point to conquer new areas)	x (the users received positive feedback if the PA levels improved compared to the weekly average of the whole intervention group)							*	10
Lindberg et al. (2016)	0 - game designed based on the original board game. No BCT's included.	RO2 is the exergame version of the classical board game 'Othello'. NFC tags and wearable technologies are used in the exergame to make 'moves' across the board. The player initiates a move by reading a tag with a smartphone which triggers an events, either being a physical mission (if the move is odd) with learning material. If the move is even, a pedagogical mission is launched. The game utilzie…																							0
Lindqvist et al. (2018)	x	Pokémon Go is a commercially available mobile game that uses augmented reality techniques where live direct views of a real-world environment are augmented by computer generated graphics to create a geocaching game where Pokémo characters are sought.																							0
McKenzie et al. (2014)	3	Pirate adventure is a mobile treasure hunt game play that places cues within the augmented outdoor physical environment. Movement sensing and active game challenges encourage PA and FMS practice. The goals is to stimulate PA. The story behind the game revolves around being a pirate who has to locate treasure. Treasure locations in the real world are labelled with a QR code and should be scanned w…	x (Individual character names and voices were self-selected for each player. Player location was shown on the map via a colored icon.)			x (for movement challenges, an animation appeared on the screen, demonstrating the correct action)							x (Cooperative or collaborative small groups)		x ( Data shared with parent or clinician)	x (the game includes nonspecific reward)		x (the game includes prompts/cues, prompts for activity after scanning QR codes in the field)		x (the game allows for behavioral/rehearsal practice)					7
Robertson et al. (2016)	3	FitQuest is a location-based exergame which is played on a mobile phone while running in the real world. It uses Google Maps and GPS technology to update the player's location on-screen in the game world according to their location in the real world. The game consists of 8 mini-games based on a farmyard theme. The mini-games require running or walking and are based on game mechanics of collecting…							x (it uses a modified form of goal setting; the user sets personal game achievement goals which relate to the game reward system. Goals can be achieved individually in the context of a FitQuest session)	x (users can access statistics about the distance they have covered and points history, they are informed whey they meet a session goal)			x (the player can view a leaderboard which shows the members of the class ranked by game points - optional game feature since some children find it demotivating)			x (players are rewarded with points for improvements to their own previous performance)									6
Schwarz et al. (2021)	3	SmartLife game	x								x			x		x									4
Seah et al. (2021)	3	MapMyFitness is a commercially available fitness tracking app which enables user to use the GPS of their smartphones to track aspects of their PA such as duration, distance, pace, speed, elevation, calories burned and route travelled. It has features that were found to be strongly associated with succesful BCT's such as feedback, self-monitoring, goal-setting and social support.							x (it has features that were found to be strongly associated with succesful BCT's such as feedback, self monitoring, goal setting and social support)			x (it has features that were found to be strongly associated with succesful BCT's such as feedback, self monitoring, goal setting and social support)	x (it has features that were found to be strongly associated with succesful BCT's such as feedback, self monitoring, goal setting and social support)	x (it has features that were found to be strongly associated with succesful BCT's such as feedback, self monitoring, goal setting and social support)											4
Fassnacht et al. (2015)	1			x (compare with WHO/national guidelines)								x (the intervention consist of monitoring via SMS + feedback)		x (the intervention consists of monintoring via SMS + feedback)			x (feedback is either motivating or rewarding based on whether or not pre-defined goals are reached)								4
Hingle et al. (2013)	1	Two different text message systems were tested in pilot study. In week 1-4 the participants received messages via the My Experience software application, which triggered message to "pop-up" on participants phone at prearranged tiems. During week 5-8, Google's Voice-to-SMS application was used to send messages at a rate of 1 per day. An additional 'teaser' message was sent once a week. The second …															x (An additional “teaser” message was sent once a week, which encouraged youth to interact with additional content)	x An additional “teaser” message was sent once a week, which encouraged youth to interact with additional content)							2
Müssener et al. (2020)	0	A prototype of the LIFE4YOU intervention. The intervention includes information about health behaviors, tips on behavior change strategies and activities. It aimed at promoting healthy eating, physical activity, smoking cessation and nonrisky drinking																							0
Martin et al. (2020)	2	In the study the Pegaso F4F system was tested. This system consisted of a companion app and a serious game. The companion app was intended to be the app through which the user could engage with all other PEGASO components, such as the eDiary. The companion app was intented to make an active lifestyle more attractive. Another component of the system was a serious game, which aimed to be the motiva…							x (The challenge component allowed users to create and accept different types of challenges relating to physical activity and healthy eating - achieving real-life behavioral goals increased available energy for the game)			x (progress with the game would be contingent on the PA levels of the participant as measured by the wearble sensors)	x (This app offered the opportunity for participants to challenge themselves and other users in a competitive and collaborative way)	x (users received automated feedback on the diversity and balance of the consumed food)		x (the app also included a reward section dedicated to the badges enabling users to unlock new app content and achieve specific goals by using 1 or multiple PEGASO F4F apps and performing the suggested activities)	x (the notifications had the potential to be motivational, educational or acted as reminders)	x (the app sent notification messages to stimulate an active lifestyle)							7
McCloskey et al. (2018)	0	The app intended to enhance language related to movement, help children practice gross motor skills and provide an opportunity for parents and children to interact together related to movemetn if they so desire. The app was designed to facilitate movement in young children and model the kinds of off-device play activities that would also make children more active. The app begins when an animated …																							0
Nuijten et al. (2021)	1	The app aimed to promote healthy lifestyles and several gamification elements were included in the design of the app. However, it has not been clearly outlined whether BCTs have been considered. Yet various elements relate to BCTs. The apps has not been outlined in detail, nor the development process of the app.							x		x		x			x (rewards and points)									4
Thornton et al. (2021)	3	The Health4Life app was designed to support the Health4Life school based program. This program addresses the Big 6 chronic disease risk factors (poor diet, physical inactivity, smoking, alcohol use, sedentary time and poor sleep). The final app consists of a Dashboad, Diary, Goals, Rewards, Menu. The app aims to extend the reach and reinforce the content of the school based program and to further…	x (there is a possibility to personalize the app and the app provides personalized support and feedback)	x (the dashboard indicates when users meet the recommended health behavior guidelines / the app includes links to web-based resources that users could access for extra information)					x (the 'goals' section allows users to complete a guided goal-setting activity to set specific goals for any of the Big6 behaviors)		x (users can view their proress for each of the 6 health behaviors in the 'progress' section)	x (the dashboard page provides a simple and visual portrayal of the user's Big 6 health behaviors for the day / users can record their health behaviors and mood in a diary)	x (users are prompted to select a Health4Life Buddy, to promote peer-to-peer communication)	x (the app sends personalized feedback)		x (when users report meeting the guidelines, a gold start appears next to the relevant behavior / users can earn medals for meeting the guidelines)	x (the health buddy presents different motivational celebrity quotes, tips and prompts to log beahvior)	x (the app sends reminders/notifications to perform the health behavior)							10
			6	3	1	3	1	0	10	3	7	9	10	11	2	10	6	5	0	1	0	0	0
